# Supplementary material for: Electrically regulated cell‐based intervention for viral infections
Source: Bioeng Transl Med. 2022 Nov 15;8(2):e10434. doi: 10.1002/btm2.10434 (PMC10013824; doi:10.1002/btm2.10434)
Supplement: Supplementary file 2 — Appendix S2: Supporting Information [file BTM2-8-e10434-s001.xlsx]

## Sheet: Fig2
Electrically Responsive Cell Biofactory				DOI: 10.1002/btm2.10434
			Nluc Activity (a.u.)
		Voltage (V)	Null -> '6X NFAT-RE (N=4)				α2δ1β3 -> 6X NFAT-RE (N=4)				CaV1.2_α2δ1β3 -> 6X NFAT-RE (N=4)				CaV1.3_α2δ1β3 -> 6X NFAT-RE (N=4)
	Fig 2A	0	1936640	2158720	1860920	1951880	3743400	3994760	4040600	4263560	5211840	5458280	5346320	5782680	1230920	1345800	1163360	1138080
		27	2041480	2164120	2331840	2150760	3548720	3408840	4632360	3824160	6220800	5872160	5654120	5694360	1751480	1159120	1253560	1374560
		28	2373440	2265680	2118160	2480280	4103600	3702880	4755280	4147640	7017880	6465680	6995200	7136080	2376960	2613400	2122080	1894880
		29	3151360	2979600	3010840	2781840	7541000	7391800	6782280	7646480	12460320	11693920	11515480	11448400	4201480	4219760	4488240	5215360
		30	3336800	3259840	3505400	3054320	11841840	10937560	10802720	10952800	24034800	23244000	26089760	25354240	9521640	11546120	9238240	9920680
		31	4906920	5251400	5028640	5094160	9263920	11875600	10163480	9637960	14868160	13448200	13923880	15717960	10023560	10107760	9862960	9408160
		32	5112480	4910840	4557560	4788800	12890200	12372680	13705240	13131200	27781120	29645320	32566320	27590000	18200240	18077440	18295000	19128760
		33	20730960	19415960	20848840	18667320	7073600	5956480	5962120	5992600	47646880	48990000	43351440	49776160	1369720	1588800	1633360	1522840
		34	15008280	14112680	14296520	14531680	4881600	4743640	4952040	4792680	32987720	33879640	29275240	34703440	2794520	2516920	2532240	2136800
		35	2711880	2154720	2215360	2661120	2325640	2758280	2318440	2465600	14677320	14845200	15235720	16460000	517760	521160	531320	564680
		36	6282040	6533920	5783680	5423600	4876320	4774240	4274240	3869720	9495600	9292160	8901520	7411360	1460560	1718280	1607800	1657560
	Fig 2B	Pulse Duration	Nluc Activity (a.u.)
		(msec)	Null -> '6X NFAT-RE (N=4)				α2δ1β3 -> 6X NFAT-RE (N=4)				CaV1.2_α2δ1β3 -> 6X NFAT-RE (N=4)				CaV1.3_α2δ1β3 -> 6X NFAT-RE (N=4)
		0	1982840	2007600	1679280	1757640	1640800	1726760	1841560	1833360	6620200	6910880	7336720	6657800	1301840	1301280	1509320	1925640
		0.4	1711760	1805080	1723000	1845800	1560240	1415160	1581480	1561000	6320680	6909400	6613520	6632080	1381360	1380480	1354840	1379400
		1	1797160	1897520	1574880	1645640	1625240	1607600	1635920	1450640	6345120	6578440	6812120	7479840	1426120	1223840	1387000	1313240
		1.6	2572640	2092240	2343120	2266200	4427040	4994600	4748080	5281880	20887680	20892920	20687680	20397000	2194120	1954920	2060360	1898600
		2	6846880	6421640	7337200	7512560	11591440	12017040	11900880	10549040	76185640	79119920	74168200	74812000	7479680	7243720	7131280	7196320
		3	1135360	1061560	1096880	1048320	919360	816560	912960	861920	4875400	4692440	4430840	4174280	1081920	987600	746720	878880
		4	695400	705360	703720	697360	433840	432080	444560	435120	3286160	3321760	3399200	3366640	439480	436000	449720	438360
	Fig 2C	Frequency	Nluc Activity (a.u.)
		(Hz)	Null -> '6X NFAT-RE (N=4)				α2δ1β3 -> 6X NFAT-RE (N=4)				CaV1.2_α2δ1β3 -> 6X NFAT-RE (N=4)				CaV1.3_α2δ1β3 -> 6X NFAT-RE (N=4)
		0	2662480	2175800	2109920	2048320	2219720	2547080	2030000	2044560	5588800	5661960	6247160	6534160	1678720	1917840	2809400	1821000
		10	2168080	2126600	2232840	2303640	2064960	2715720	3893640	2474480	5836840	5625880	5383160	5649320	1321680	1478480	1613720	1717360
		20	3214120	3539520	3345720	4376200	8955280	9664800	9757760	9787480	32081600	30673960	31906160	30571240	12365960	12601960	12406000	10705840
		30	3840640	3854240	3736440	3476880	1119320	1119560	1138600	1168440	5071960	4588800	3845840	4557240	571400	547880	550640	544960
		40	999160	988560	987680	959960	658440	662560	682080	680000	2701160	2720760	2762440	2714360	370480	364240	371960	377440
			Normalized Nluc Activity (Divide Fig S4A values by Fig S4B values)
			Null -> '6X NFAT-RE (N=4)						CaV1.2_α2δ1β3 -> 6X NFAT-RE (N=4)						CaV1.3_α2δ1β3 -> 6X NFAT-RE (N=4)
			Unstimulated			Electrically Stimlulated			Unstimulated			Electrically Stimlulated			Unstimulated			Electrically Stimlulated
	Fig 2D	Time (h)	Mean	SD	Number	Mean	SD	Number	Mean	SD	Number	Mean	SD	Number	Mean	SD	Number	Mean	SD	Number
		5	20.0559	6.43503	4	37.9774	6.96598	4	86.3328	39.8282	4	99.1253	44.9777	4	17.0301	1.697	4	31.8328	5.99151	4
		9				47.4158	6.98985	4	74.6053	33.0924	4	195.42	30.0545	4	13.5863	2.18139	4	41.6142	8.22784	4
		24	13.5297	3.28009	4	101.973	34.658	4	53.1205	7.60653	4	874.18	281.501	4	14.7856	4.54097	4	78.9844	13.6768	4
		48	35.2144	22.5312	4	93.3473	41.0799	4	88.6688	39.8628	4	1118.93	37.9054	3	11.2869	3.58542	4	127.742	147.163	4
		72	17.7186	6.83498	4	50.8302	27.6851	4	101.299	58.6381	4	1014.81	160.995	4	9.38506	1.87874	4	784.107	157.508	4
		96	20.9482	8.66326	4	38.9028	7.79712	4	110.959	20.8373	4	740.834	279.777	4	14.8135	1.69599	4	598.423	332.312	4
		168	42.9801	11.0372	4	52.244	13.355	4	66.0474	9.59413	4	281.206	68.4983	4	31.6871	10.0146	4	394.756	192.549	4
		240	251.937	145.663	4	74.6392	34.0771	4	162.483	53.7956	4	186.838	73.4833	4	90.8028	24.1273	4	367.378	94.1175	4

## Sheet: Fig3
Electrically Responsive Cell Biofactory				DOI: 10.1002/btm2.10434
				Nluc Activity (a.u.) at 24h
	Fig 3A		Voltage (V)	JK with α2δ1β2 (N=4)				JK with α2δ1β3 (N=4)
			0	2258080	3020560	4701320	2751280	2890240	3763560	2499400	3489880
			28	3447240	3831040	3236320	3034840	5347960	5446120	6071840	5197400
			29	6669040	5854560	6093680	5432520	9383560	8993040	10383520	9554600
			30	11291440	11038120	10613480	9933040	17986240	19816160	23950040	20589200
			31	18985360	21172360	16262480	17419680	35120720	27385480	37977000	36680960
			32	24337280	26582360	30140840	20091920	29317400	33993160	28182080	32611440
			33	18042960	21860480	17807560	21083560	5061480	5520960	5487120	7504320
			34	33816880	38075120	36889880	24524840	10315480	12568040	12534400	9557920
			35	7904440	8234960	5248600	8854880	1884280	1855680	2638400	2425120
			36	3741280	2809160	2306480	2846280	1818760	1803680	1715480	1926640
			37	3751800	1839600	3570440	3392960	1681200	1636240	1637240	1711200
			38	1323320	1106080	1496840	1228240	1401240	1379240	1375040	1374680
				Nluc Activity (a.u.) at 48h
	Fig 3B		Voltage (V)	JK with α2δ1β2 (N=4)				JK with α2δ1β3 (N=4)
			0	6224480	6601120	4684600	7352280	5141920	5512560	5037840	6254720
			28	5033440	5914120	6485320	5507760	7656320	7439080	8487880	7612760
			29	14295920	18642520	13015560	15113680	15716800	14786680	14788040	16875680
			30	22838720	25159440	26188200	25493480	45688440	42478400	39636080	32795440
			31	46123880	56904840	52462720	43523480	93053480	94444520	85180800	71161720
			32	64023160	65038520	62971640	57845240	81821480	78838720	77789360	71220640
			33	96892120	97751680	103079280	98785440	27862640	21242040	23735000	26984200
			34	115647680	116565880	117492480	117463600	57746280	62517080	58981160	66969880
			35	94871840	92823560	97372440	105387360	4478000	3317400	4752000	4298360
			36	22774320	23475720	30373320	28258520	2275080	2192480	2471920	2451120
			37	27960240	32032240	20290800	15296960	2017880	1993000	1968200	1993280
			38	1738120	1546400	1514480	1614080	1729280	1706880	1719520	1652200
				Nluc Activity (a.u.) at 24h
	Fig 3C		Voltage (V)	K562 with α2δ1β2 (N=4)				K562 with α2δ1β3 (N=4)
			0	3291160	6892200	3573400	3043280	2199160	2429800	2366640	2925720
			28	11361640	6257880	3484120	7241880	2664880	2796520	2538400	3083720
			29	10880200	6270000	3401080	3403200	2729040	2643800	2809560	2800960
			30	3248400	8041160	3933080	4488320	2629400	2254320	3037360	2428040
			31	3668600	5864120	3783680	3652600	2488640	2456680	2614960	2212200
			32	3705920	4420440	3337120	4715760	2806760	2541800	2570920	2505200
			33	5466680	10318600	7551480	8187400	2437360	2359720	2921360	7124560
			34	4547760	6445600	10840320	9194760	1987240	1896280	2014160	2130800
			35	4324840	8738800	5586560	7868760	1851600	1839800	2131160	2097720
			36	14964160	8425400	7773600	6119880	1410480	1564840	1733720	1687600
			37	5569200	8949760	7086720	9327440	1486400	1298120	1588840	1675160
			38	6483320	6258000	5527480	11250880	1542200	1680880	2614560	1508360
				Nluc Activity (a.u.) at 48h
	Fig 3D		Voltage (V)	K562 with α2δ1β2 (N=4)				K562 with α2δ1β3 (N=4)
			0	6874560	6548600	8016240	8630000	4678200	5013000	5303360	4790160
			28	12870360	15001840	10418000	10507920	6783440	7357080	7543600	7705200
			29	11667720	8242560	10061880	13525760	5377800	5640520	6183120	5390240
			30	8680080	11072440	9697080	13977360	7512040	5368640	6887960	6177440
			31	11420520	21669840	10469520	13258920	5193240	3928080	3956040	6641920
			32	10253920	9632560	8596800	7950080	4297160	3641760	6686520	3705280
			33	21611560	28650400	23411760	23341080	4512840	3760800	4050240	4286440
			34	65337800	46154560	43062560	57638760	3807760	3654760	3702400	4038200
			35	59375120	42595400	67642240	45835880	6479960	4146440	4577160	5619920
			36	105536840	111625280	114161720	117273280	2598960	2159640	2102240	2079280
			37	75884280	68377640	75397760	70667520	2238600	1897080	1843040	1752800
			38	60577040	70281400	72358440	62805600	1980800	2034600	2110680	2018720

## Sheet: Fig4
Electrically Responsive Cell Biofactory				DOI: 10.1002/btm2.10434
									Abs650											Abs650
			IFN ng/ml	Abs650 (N=3)				Time (h)	K562_0V (N=3) (dilution factor 64X)					IFN ng/ml	Abs650 (N=3)				Time (h)	K562_34V (N=3) (dilution factor 64X)
	Fig 4A		50	1.358	1.388	1.373		0	0.279	0.257	0.268			50	1.35	1.4	1.375		0	0.266	0.26	0.263
			5	1.317	1.315	1.316		24	0.552	0.544	0.522			5	1.306	1.358	1.332		24	0.747	0.726	0.746
			0.5	1.276	1.325	1.3005		48	0.535	0.542	0.547			0.5	1.304	1.317	1.3105		48	1.028	1.008	1.022
			0.05	1.086	1.111	1.0985		72	0.512	0.527	0.535			0.05	1.055	1.088	1.0715		72	1.046	1.084	1.083
			0.005	0.371	0.378	0.3745		96	0.478	0.483	0.531			0.005	0.342	0.356	0.349		96	1.098	1.118	1.145
			0.0005	0.137	0.141	0.139								0.0005	0.141	0.144	0.1425
			5e-05	0.124	0.13	0.127								5e-05	0.125	0.133	0.129
			5e-06	0.136	0.142	0.139								5e-06	0.131	0.141	0.136
				Luc2+ Activity (a.u.)										Luc2+ Activity (a.u.)
	Fig 4B		# of ES-Biofactory	K562 - Unstimulatled			K562 - Electrically-Stimulated			Virally Infected (=0% Live) (N=3)				K562 - Irradiated & Unstim.			K562 - Irradiated & Elec Stim			Virally Infected (=0% Live) (N=3)
										1778	2070	2654								2178	1912	2407
			16667	1121	861	1302	4509	3934	3072	Untreated Cells (= 100% Live) (N=3)				1129	1904	1077	4392	4224	4717	Untreated Cells (= 100% Live) (N=3)
			8333	1471	1529	1335	3894	4770	4014	7488	5653	6130		1177	1318	1830	4744	4578	4174	4792	5083	6548
			4167	1982	1921	1889	2827	3993	3235					1708	1748	1866	4146	3517	2917
			2083	1924	2170	2069	2773	3072	3701					2153	1904	2290	3209	3072	4165
			1041	1904	2111	2297	2749	2633	2921					1840	1498	1996	2570	2940	2270
			521	2414	2760	2700	2308	2767	2749	IFN-beta Treated (N=3)				2218	2460	2420	2729	2575	2774	IFN-beta Treated (N=3)
			260	2383	2481	2806	2667	2591	2737	6925	6133	5978		2236	2390	2890	2940	2820	2767	4747	5448	7068
			130	2428	2733	2894	2686	2655	2347					2811	2972	2288	2622	2060	2273
	Fig 4C		Dilution of ES-Biofactory	Cell Titer-Glo Activity (a.u.)										Cell Titer-Glo Activity (a.u.)
				K562 - Unstimulatled			K562 - Electrically-Stimulated			Virally Infected (=0% Live) (N=3)				K562 - Irradiated & Unstim.			K562 - Irradiated & Elec Stim			Virally Infected (=0% Live) (N=3)
			1/128	444893	419887	463151	550680	545691	557368	166846	176812	173502		369436	401574	402813	517344	538893	538573	175784	171553	176500
			1/64	381064	377877	396367	535721	532509	534889	Untreated Cells (= 100% Live) (N=3)				303655	334838	314149	541768	545385	521194	Untreated Cells (= 100% Live) (N=3)
			1/32	307436	306636	303650	499696	521043	529634	549737	547430	544728		266505	283854	278570	519799	557493	521737	511992	572702	523083
			1/16	244908	266127	276344	483813	497933	477343					229418	250395	295796	493662	495608	486322
			1/8	225291	233463	222298	405156	402632	393196					209031	222797	207592	371823	392779	374871
			1/4	179369	201854	199238	324158	345567	326425	IFN-beta Treated (N=3)				175077	204773	178292	286978	317082	314991	IFN-beta Treated (N=3)
			1/2	179029	192782	208173	267819	271603	252193	560380	553724	566813		178798	203331	193269	262241	271991	269159	549440	549811	558125

## Sheet: FigS1
Electrically Responsive Cell Biofactory				DOI: 10.1002/btm2.10434
			Voltage (V)	Cell # (x10^6) (N=2)
	Fig S1A		0	0.768	0.704
			27	0.668	0.723
			28	0.709	0.482
			29	0.531	0.454
			30	0.515	0.614
			31	0.414	0.354
			32	0.414	0.333
			33	0.292	0.27
			34	0.182	0.196
			35	0.298	0.204
			36	0.14	0.264
	Fig S1B			Cell Titer-Glo Activity (a.u.)
			Voltage (V)	Null -> '6X NFAT-RE (N=4)				α2δ1β3 -> 6X NFAT-RE (N=4)				CaV1.2_α2δ1β3 -> 6X NFAT-RE (N=4)				CaV1.3_α2δ1β3 -> 6X NFAT-RE (N=4)
			0	48252560	47103000	45465520	46072120	35482680	32703120	35922280	37036000	37644560	37222080	38356880	38568680	35460240	35512560	37429040	38032200
			10	49243760	47979520	46338000	45047120	30526520	34691240	36369000	38554400	36135680	37189920	38650240	40344680	35245320	37675040	39800160	40764440
			15	49773160	48036960	45571760	46017040	29264760	34593120	37449240	39453560	39110280	40485840	40692200	40466760	37172840	37574360	38864680	39381800
			20	49021120	46467040	42966560	44975000	28338960	31830560	35976560	37557840	37249120	38499000	37742640	39745520	34881720	36625720	37656600	38487200
			25	48368040	46573720	45021520	44301280	31768920	32849280	34287200	34099040	37665600	37963680	36902120	37465400	36594640	38558120	39299640	40435520
			30	41572680	39968160	40124800	37732560	18338160	19510040	19716760	20786200	26428800	29008160	29108320	31113160	21131120	24628960	25737280	27238440
			35	16366040	15640000	15531480	16050080	2950760	3099680	3299520	3536200	10772520	11707280	11990560	12758800	8153920	9362400	10166440	11057080
			40	408400	330080	327000	308200	33360	79600	75200	231560	153760	221200	190880	373000	372320	396080	406280	567160
	Fig S1C			Nluc Activity (a.u.)
			Voltage (V)	Null -> '6X NFAT-RE (N=4)				α2δ1β3 -> 6X NFAT-RE (N=4)				CaV1.2_α2δ1β3 -> 6X NFAT-RE (N=4)				CaV1.3_α2δ1β3 -> 6X NFAT-RE (N=4)
			0	1655640	1586360	1457680	1581120	1128520	1269000	1003200	1043520	4451120	6615440	4042640	4008080	1090560	1316680	1036320	1120240
			10	1580080	1684120	1520400	1641840	978240	1065520	1082960	1084440	4107520	4855440	4227360	4433360	1125960	1255080	1199520	1093800
			15	1931040	1728520	1639840	1609440	1085360	994880	945040	972160	4003880	4593040	3967760	4433120	1207200	1686160	1169320	1292280
			20	2091320	1723080	1540880	1500720	1180480	954960	1005480	950640	3674280	4933760	4389360	4440960	1379920	1250920	1061400	1410880
			25	1672800	1720360	1660680	1730560	1040720	1163600	1214280	1162640	4886560	4420720	4486000	4446920	1224440	1197600	1164960	1188400
			30	3889480	3715640	3501080	3780840	6084120	8229280	8352160	8670480	20006960	25096560	19033800	19555760	7554040	8017400	8351840	7876040
			35	1781600	2047120	1547480	1882720	567120	534040	560520	592520	13205800	12749400	12876680	13744600	673280	595200	780560	745520
			40	809600	905040	849000	896680	340560	328880	330120	333160	2275560	2372560	2332680	2447520	528480	569240	544240	549440

## Sheet: FigS2
Electrically Responsive Cell Biofactory				DOI: 10.1002/btm2.10434
			Normalized Nluc Activity (%)
		Time (min)	Trial 1 (N=4)				Trial 2 (N=4)				Trial 3 (N=4)				Trial 4 (N=4)
Fig S2A		0	4874040	4546800	4338720	5202200	14978280	14413840	15593240	14649360	14179920	14423800	14197000	13492240	4419600	5516040	4556240	5146800
		20	4046720	4527720	6256800	4408400	13855880	14486400	15360160	13882640	14663200	13563840	13239320	14635720	5136520	3961160	4806080	5068880
		40	5417400	4545200	4614400	5055960	15675440	14876720	14361720	16181520	14068720	13852880	14428840	14742880	5860240	5007600	5960680	5398000
		60	20697840	17934240	18236840	17363880	25167560	24563000	25766640	26091480	18154640	18685640	18318760	19009720	15208040	17423640	15193640	15643840
		80	19134640	16362400	18008320	17607080	24905000	21037600	25895360	22708320	38663560	36247280	36799480	39025880	22940320	21206720	23067160	23675680
		100	51120880	44715640	48916040	45335440	21370320	17327760	20215200	21018000	47220600	45409520	50911080	51259160	66692560	65090720	65098560	66950040
		120	3694080	3121160	3293160	3296880	46708160	42734120	42783680	43859920	75147520	69419920	68623440	76525040	42001840	42827080	47911800	42101400
	PMA = 100%		88243520	89679560	90075440	89875480	80981880	89196720	81772960	79428720	77420960	76354000	69410200	72922600	77182880	81196720	79300040	80017880
	Reading at 0 min = 0%		4874040	4546800	4338720	5202200	14978280	14413840	15593240	14649360	14179920	14423800	14197000	13492240	4419600	5516040	4556240	5146800
			Average Cell Count of 4 Trials x 10^6 (each N=1)
Fig S2B		Time (min)	Trial #1	Trial #2	Trial #3	Trial #4
		0	0.848	0.874	0.979	0.898
		20	1.23	1.16	0.954	1.04
		40	1.01	0.861	0.839	0.934
		60	0.587	0.637	0.886	0.645
		80	0.442	0.554	0.501	0.674
		100	0.379	0.283	0.522	0.319
		120	0.175	0.28	0.411	0.34
Fig S2C		Auxiliary Subunits	Nluc Activity (a.u)
			Unstimulated (N=4)				Electrically Stimulated (N=4)
	None	None	1445480	1639040	1422440	1520920	4791280	4707400	4185520	4090280
		+ α2δ1β3	1914120	1667880	1681920	1712760	7801200	7641760	8369800	7564120
		+ β3	1746120	1747040	1603880	1594240	2834480	2797280	3274680	3188600
	CaV1.2	None	1348120	1617120	1765880	1431440	6372040	6446680	6668240	5725200
		+ α2δ1β3	3900080	3648760	3693920	3931520	59346000	59062720	59161000	56612560
		+ β3	3510560	3647560	4037640	3592880	5156800	4921560	5037320	5691200
	CaV1.3	None	773680	705640	792120	781480	2322800	2131440	1974040	2085840
		+ α2δ1β3	1542280	1216920	1033240	997800	15875960	16442080	18462160	19077920
		+ β3	2096840	2187720	1925800	1844200	5809200	5246840	6472880	5426440
Fig S2D		Voltage (V)	Nluc Activity (a.u.) (N=4)
		0	3300720	3099000	3827680	3813160
		10	2874440	2717800	4519440	3012520
		15	3623440	2858160	3214320	3136600
		20	2795920	2674320	3044720	3144760
		25	6125600	3249080	3208000	3397800
		30	4238000	4778320	4587800	3981440
		35	51682320	54292680	42271720	62676520
		40	1821680	1944320	2314040	2210920
Fig S2E		Voltage (V)	Nluc Activity (a.u.) (N=4)
		0	5208400	4890880	5797520	4951920
		7.5	5623360	5970440	6469920	6084720
		10	6170640	6689040	6870880	6812560
		12.5	81985080	83539720	90523600	87380360
		15	3248760	3317120	3121320	2863520
		17.5	1071000	1077240	1084360	1095240
		20	621920	633800	635040	638560
		25	417400	418280	426760	419600

## Sheet: FigS3
Electrically Responsive Cell Biofactory				DOI: 10.1002/btm2.10434
			Nluc Activity (a.u.)
Fig S3		Voltage (V)	Null -> '6X NFAT-RE (N=4)				α2δ1β3 -> 6X NFAT-RE (N=4)				CaV1.2_α2δ1β3 -> 6X NFAT-RE (N=4)				CaV1.3_α2δ1β3 -> 6X NFAT-RE (N=4)
		0	2662480	2175800	2109920	2048320	2219720	2547080	2030000	2044560	5588800	5661960	6247160	6534160	1678720	1917840	2809400	1821000
		15	1987680	2035880	2189200	2102560	2498320	2273000	3390640	2235320	6098800	5753400	5561360	6294680	1475240	1354280	2838680	1451120
		30	2378480	1983680	2292320	2872600	2065480	2415600	2550000	2609520	6382320	6615120	5595160	5799280	1267800	1670080	1690960	1375120
		45	5647240	4860280	5938480	4913560	13733400	12801720	12428640	13295160	48728800	52444760	50473640	53282040	27206320	22537400	22476840	25194040
		60	2048520	2330040	2238920	2421920	1429040	1239120	1152320	1246840	4852640	4380120	4595160	4095280	704120	620840	698480	680240

## Sheet: FigS4
Electrically Responsive Cell Biofactory				DOI: 10.1002/btm2.10434
			Nluc Activity (a.u.)
			Unstimulated				Electrically Stimulated				Unstimulated				Electrically Stimulated				Unstimulated				Electrically Stimulated
	Fig S4A	Time (h)	Null -> '6X NFAT-RE (N=4)				Null -> '6X NFAT-RE (N=4)				CaV1.2_α2δ1β3 -> 6X NFAT-RE (N=4)				CaV1.2_α2δ1β3 -> 6X NFAT-RE (N=4)				CaV1.3_α2δ1β3 -> 6X NFAT-RE (N=4)				CaV1.3_α2δ1β3 -> 6X NFAT-RE (N=4)
		5	98840	65720	69200	67760	104040	80720	75760	99480	161160	425760	232960	236080	139840	120360	309240	125800	47520	43200	57200	60000	67960	52720	63280	63840
		9	92269.6	85384	88401.6	80054.4	97680	116520	160200	152680	474880	248480	241560	164480	303280	327640	499680	367200	47200	55520	43120	60400	73360	108080	102200	72200
		24	82720	69120	77360	119920	448720	233200	283320	390920	285720	268040	231800	290920	2520640	1597840	1951200	1687000	85640	107640	66480	60120	222160	197920	226560	158240
		48	825120	357240	680080	160040	844520	426040	532000	422160	1219520	1509680	929400	439680	2934160	3167240	3865320	8610640*	120040	126840	97720	194440	156440	1274200	321160	241080
		72	559360	341320	440360	243840	800560	329680	383560	366520	3852760	2241880	1017120	2045160	5415320	6068720	6038080	7909840	220440	163120	228960	278240	3689240	4546960	4658040	6686520
		96	559800	1214120	499600	550720	551680	781520	658280	480280	3288920	3353440	4709560	2871320	7149320	3035920	8075840	11182400	476320	550920	438640	578560	10396320	4504840	6811200	5088720
		168	2420480	2377720	4018240	2113640	1916840	1589000	2400920	1402280	4777400	4841160	4459440	3611680	6345640	8792040	8547480	5467400	2332880	1762080	1390760	2808880	4883560	5952640	17026520	10230880
		240	8094480	6980040	10418560	8033400	7372640	4792480	4645760	5114440	8351760	6650200	11569680	8088080	14891640	12127720	8882560	13073800	5243000	6597080	4696520	4166800	9885280	21585080	23666200	16339560
	Fig S4B*		Cell Titer Glo (a.u.)
	raw data		Unstimulated				Electrically Stimulated				Unstimulated				Electrically Stimulated				Unstimulated				Electrically Stimulated
		Time (h)	Null -> '6X NFAT-RE (N=4)				Null -> '6X NFAT-RE (N=4)				CaV1.2_α2δ1β3 -> 6X NFAT-RE (N=4)				CaV1.2_α2δ1β3 -> 6X NFAT-RE (N=4)				CaV1.3_α2δ1β3 -> 6X NFAT-RE (N=4)				CaV1.3_α2δ1β3 -> 6X NFAT-RE (N=4)
		5	3908800	4378240	4473320	5084960	2614600	2693680	2928520	3015160	3431520	3478000	3774240	3834760	2031440	1961680	2229360	2102840	3271200	3523360	3684480	4013000	1968760	2239920	2610520	2420920
		9	5733840	5404520	5236400	5228080	2962360	3209120	3559040	3464320	4641080	4428400	4515520	4384200	1877400	2243560	2492240	2484560	4628240	4498480	4452800	4439080	2157720	2547680	2682320	2762240
		24	6891440	7590200	8189920	7957800	3584600	3895160	4109640	4196720	5439720	6015440	6278800	6320440	2283280	2605760	2879480	2763840	5903160	6319120	6875640	6582280	2758040	2933280	3382040	3022600
		48	16096920	17852520	16995600	17228360	6441960	7002360	7365600	7479520	13115120	13944240	13853480	13950400	4305000	4774040	5327560	5300920	12646480	14459840	15323240	14259000	4170280	4293120	4895320	5159400
		72	24784320	25848960	27857080	27683760	10192560	10724160	11059680	11933320	24903200	26857080	27906840	27632200	6823480	6910680	8379480	7633480	26701560	28080840	29006080	28872760	7247360	6833480	7495680	8065320
		96	34976120	43249320	43323560	38482680	16472600	18988000	20920400	19037200	34776000	39177240	40296920	37904440	10394280	10771040	12673840	13336600	37391600	41776760	42136040	42515360	11266960	13502960	12701720	15689520
		168	66847160	78705560	82015960	74291800	35800320	43909960	44049080	42304320	74835200	80716120	82608120	79758520	24194480	30108560	34193160	34559600	75973800	77694160	79955760	77092480	21719320	29853280	30658280	32313640
		240	19537440	53822960	54442160	30157360	67629560	89149360	96505320	95398040	41880760	69589720	74039000	67693200	59497040	77005360	86561360	88084360	56330600	67567720	76116920	70625400	44488320	56257520	65604200	64589800
			Viable Cell Count converted from Cell Titer-Glo Value
			Unstimulated				Electrically Stimulated				Unstimulated				Electrically Stimulated				Unstimulated				Electrically Stimulated
		Time (h)	Null -> '6X NFAT-RE (N=4)				Null -> '6X NFAT-RE (N=4)				CaV1.2_α2δ1β3 -> 6X NFAT-RE (N=4)				CaV1.2_α2δ1β3 -> 6X NFAT-RE (N=4)				CaV1.3_α2δ1β3 -> 6X NFAT-RE (N=4)				CaV1.3_α2δ1β3 -> 6X NFAT-RE (N=4)
	Fig S4B	5	3293.01	3688.49	3768.59	4283.88	2202.7	2269.32	2467.16	2540.15	2890.92	2930.08	3179.65	3230.63	1711.41	1652.64	1878.15	1771.56	2755.86	2968.29	3104.03	3380.79	1658.6	1887.04	2199.26	2039.53
	converted to	9	4830.53	4553.09	4411.46	4404.45	2495.67	2703.56	2998.35	2918.55	3909.92	3730.75	3804.14	3693.51	1581.63	1890.11	2099.61	2093.14	3899.11	3789.79	3751.31	3739.75	1817.79	2146.32	2259.75	2327.08
	Cell Count	24	5805.76	6394.44	6899.68	6704.13	3019.88	3281.52	3462.21	3535.57	4582.75	5067.77	5289.64	5324.72	1923.57	2195.25	2425.85	2328.42	4973.18	5323.61	5792.45	5545.31	2323.54	2471.17	2849.23	2546.42
		48	13561	15040	14318.1	14514.2	5427.09	5899.21	6205.22	6301.2	11049	11747.5	11671	11752.7	3626.79	4021.94	4488.26	4465.81	10654.2	12181.8	12909.2	12012.6	3513.29	3616.78	4124.11	4346.59
		72	20879.8	21776.7	23468.5	23322.5	8586.82	9034.68	9317.34	10053.3	20979.9	22626	23510.4	23279	5748.51	5821.97	7059.38	6430.9	22495	23657	24436.5	24324.1	6105.61	5756.93	6314.81	6794.71
		96	29466	36435.8	36498.4	32420.1	13877.5	15996.6	17624.6	16038.1	29297.4	33005.3	33948.5	31933	8756.76	9074.17	10677.2	11235.6	31500.9	35195.2	35497.9	35817.5	9491.96	11375.7	10700.7	13217.8
		168	56316.1	66306.3	69095.2	62587.9	30160.3	36992.4	37109.6	35639.7	63045.7	68000.1	69594	67193.4	20382.9	25365.3	28806.4	29115.1	64004.9	65454.2	67359.5	64947.3	18297.7	25150.2	25828.4	27222.9
		240	16459.5	45343.7	45865.3	25406.4	56975.2	75104.8	81301.9	80369	35282.9	58626.6	62374.9	57028.8	50123.9	64873.9	72924.5	74207.5	47456.3	56923.1	64125.5	59499.1	37479.6	47394.7	55268.9	54414.3
		The above data plotted for Fig S4B is the CellTiter-Glo raw data (Fig S4B*) that was subsequently divided by 1187 (determined via standard curve from below data) to scale this measurement to Cell Count.
	Std curve to scale		Cell #	Cell Titer-Glo (a.u) (N=4)
	Cell Titer-Glo signal		2440	5400080	4435200	5142160	4969280
	to Cell Count		9760	15355400	15490880	16612200	15869160
			17080	23792240	22768920	25111320	24782040
			24400	31932400	29502040	31256960	32080720

## Sheet: FigS5
Electrically Responsive Cell Biofactory				DOI: 10.1002/btm2.10434
			AO/PI Cell Count (N=1)
Fig S5A		Time (h)	0 Gy	5 Gy	20 Gy	30 Gy	50 Gy
		24	242000	103000	103000	154000	97000
		48	612000	378000	137000	43000	91000
		72	961000	749000	472000	283000	112000
		144	1310000	834000	265000	332000	231000
		224	805000	596000	194000	225000	112000
Fig S5B			Nluc Activity (a.u)
		Time (h)	0 Gy (N=4)				10 Gy (N=4)				20 Gy (N=4)				30 Gy (N=4)				50 Gy (N=4)
		24	31377840	37174760	25159200	26971040	11875200	13851440	12091400	11093920	28752320	31696960	28657200	26111680	23061080	21226320	22265320	21878160	17094840	22427200	18861240	17358440
		48	100786120	97269600	106533840	90726360	79476800	87801480	84134920	88715840	129785480	129338160	129215880	132217520	116709160	122715360	117821040	120723520	110586600	123114760	117155320	125599920
		72	99015280	102880680	105081840	94676840	109795200	118582000	125233680	120822560	132350840	132537920	132110360	132072200	132341080	130554680	130544240	130164440	132166520	131308600	132145680	128837800

## Sheet: FigS6
Electrically Responsive Cell Biofactory				DOI: 10.1002/btm2.10434
									Abs650											Abs650
			IFN ng/ml	Abs650 (N=2)				Time (h)	Jurkat_0V (N=2) (dilution factor 8X)					IFN ng/ml	Abs650 (N=2)				Time (h)	Jurkat_31V (N=2) (dilution factor 8X)
	FigS6A		50	1.509	1.44			0	0.165	0.15				50	1.54	1.543			0	0.176	0.159
			5	1.41	1.552			9	0.159	0.141				5	1.498	1.49			9	0.155	0.153
			0.5	1.392	1.421			24	0.154	0.146				0.5	1.406	1.439			24	0.665	0.608
			0.05	1.231	1.221			48	0.148	0.147				0.05	1.239	1.196			48	0.771	0.754
			0.005	0.411	0.411			72	0.144	0.14				0.005	0.408	0.415			72	0.524	0.466
			0.0005	0.166	0.18			96	0.144	0.15				0.0005	0.16	0.165			96	0.326	0.328
			5e-05	0.152	0.162									5e-05	0.145	0.15
			5e-06	0.163	0.171									5e-06	0.163	0.169
				Luc2+ Activity (a.u.)										Luc2+ Activity (a.u.)
	FigS6B		# of ES-Biofactory	Jurkat - Unstimulatled			Jurkat - Electrically-Stimulated			Virally Infected (=0% Live) (N=3)				Jurkat - Irradiated & Unstim.			Jurkat - Irradiated & Elec Stim			Virally Infected (=0% Live) (N=3)
										1929	2153	2019								2304	2170	2140
			16667	889	606	1181	2614	2851	3317	Untreated Cells (= 100% Live) (N=3)				1595	1584	1360	4650	4866	5232	Untreated Cells (= 100% Live) (N=3)
			8333	1336	1362	1694	3354	3403	3772	6523	6264	6027		1345	1674	2219	4485	4639	4457	6326	6335	6471
			4167	1042	1710	1706	3243	2622	2706					1746	1778	2526	3273	3866	3266
			2083	1639	2071	2051	2747	2866	2421					2123	2028	2167	3111	2924	3178
			1041	1702	1477	2042	2263	2404	2661	IFN-beta Treated (N=3)				2957	2578	2975	2592	2669	2404	IFN-beta Treated (N=3)
			521	1972	2064	2379	2571	2396	2106	6320	5845	5774		1703	1808	2512	2560	2504	2192	6474	6195	6263
			260	2180	2247	2314	2298	2243	2212					2092	2069	2059	2577	2362	2717
			130	2038	2281	2034	2035	2342	1770					2093	2209	2042	2414	2353	2441
														2444	2463	2208	2271	2194	2642
	Fig S6C		Dilution of ES-Biofactory	Nluc Activity (a.u.)										Nluc Activity (a.u.)
				Jurkat - Unstimulatled			Jurkat - Electrically-Stimulated			Virally Infected (=0% Live) (N=3)				Jurkat - Irradiated & Unstim.			Jurkat - Irradiated & Elec Stim			Virally Infected (=0% Live) (N=3)
			1/128	178550	193888	180313	305095	332495	332054	189869	206098	188151		211176	226871	202547	272959	268168	260590	165290	180203	171031
			1/64	196726	208357	198818	273399	278789	264764	Untreated Cells (= 100% Live) (N=3)				185909	200501	196672	237531	238312	236424	Untreated Cells (= 100% Live) (N=3)
			1/32	184964	190718	183728	237646	231345	234285	6701	6417	6247		177231	183037	167080	199202	196860	190403	540128	520788	519859
			1/16	178477	181994	171828	195254	208003	210834					177411	173665	176552	201145	195577	181900
			1/8	210109	186731	181589	196409	189915	183447					185011	190054	178440	185295	186685	187090
			1/4	182530	181783	188776	195752	189840	178012	IFN-beta Treated (N=3)				184355	194427	181671	189220	175914	170358	IFN-beta Treated (N=3)
			1/2	316638	215344	259380	182920	200622	178189	566502	597566	587571		172598	226508	271494	186260	184185	186660	515478	518216	530595
